# Supplementary material for: Mechanisms of upper airway muscle control in sleep reveal therapeutic targets for obstructive sleep apnea
Source: Am J Respir Cell Mol Biol. 2026 Jun 18;74(7):847–57. doi: 10.1093/ajrcmb/aanag089 (PMC13316936; doi:10.1093/ajrcmb/aanag089)
Supplement: aanag089_Supplementary_Data [file aanag089_supplementary_data.zip]

Archive with 6 entries (6 files):
- 9.docx
- AutoFileRenameNote.txt
- COI_Azarbarzin_Ali.docx
- Horner RL ICMJE Disclosure_Form_RedJ.docx
- ICMJE Disclosure_Form_Luigi Taranto Montemurro.RedJ.docx
- ICMJE Disclosure_Form_RedJ.docx
