# Supplementary material for: Mechanisms of upper airway muscle control in sleep reveal therapeutic targets for obstructive sleep apnea
Source: Am J Respir Cell Mol Biol. 2026 Jun 18;74(7):847–57. doi: 10.1093/ajrcmb/aanag089 (PMC13316936; doi:10.1093/ajrcmb/aanag089)
Supplement: aanag089_Supplementary_Data [file aanag089_supplementary_data.zip › AutoFileRenameNote.txt]

From: coi-disclosure_SS 20260409 Mechanisms of Upper Airway Muscle Control in Sleep Reveal Therapeutic Targets for Obstructive Sleep Apnea.docx
To: 9.docx
Error: Could not find a part of the path '\\chenasprod\kglinw2\Journals\OUP\AJRM\Vol00000\260091\FreshMss\Disk\red-2026-0118mr-20260421155914\red-2026-0118mr-20260421155914\suppl_data\coi-disclosure_SS 20260409 Mechanisms of Upper Airway Muscle Control in Sleep Reveal Therapeutic Targets for Obstructive Sleep Apnea.docx.tmp'.
